# Supplementary material for: In Situ Formation of WC/W2C Heterostructures on N-Doped Carbon for Deep Oxidative Desulfurization of Fuel Oil
Source: Molecules. 2025 Jan 31;30(3):617. doi: 10.3390/molecules30030617 (PMC11821058; doi:10.3390/molecules30030617)
Supplement: Supplementary file 1 [file molecules-30-00617-s001.zip]

Archive with 1 entries (1 files):
- molecules-3418555-supplementary.pdf
